# Supplementary material for: Post-introduction evolution in the biological control agent Longitarsus jacobaeae (Coleoptera: Chrysomelidae)
Source: Evol Appl. 2012 Dec;5(8):858–68. doi: 10.1111/j.1752-4571.2012.00264.x (PMC3552403; doi:10.1111/j.1752-4571.2012.00264.x)
Supplement: Supplementary file 2 [file eva0005-0858-SD2.xls]

## Sheet: Aestival diapause
Year	Population	Replication	Julian date of first oviposition	Julian date of adult emergence	Length of aestival diapause
2007	Salem	1	247	184	63
2007	Salem	2	247	184	63
2007	Salem	3	253	185	68
2007	Salem	4	222	185	37
2007	Scherzinger	1	247	187	60
2007	Scherzinger	2	234	187	47
2007	Scherzinger	3	247	188	59
2007	Scherzinger	4	247	188	59
2007	Mt.Hood	1	227	199	28
2007	Mt.Hood	2	227	199	28
2007	Mt.Hood	3	222	199	23
2007	Mt.Hood	4	222	199	23
2007	Swiss	1	198	187	11
2007	Swiss	2	206	187	19
2007	Swiss	3	206	187	19
2007	Swiss	4	206	187	19
2008	Salem	1	241	191	50
2008	Salem	2	241	191	50
2008	Salem	3	241	191	50
2008	Salem	4	241	191	50
2008	Salem	5	241	191	50
2008	Scherzinger	1	234	187	47
2008	Scherzinger	2	234	189	45
2008	Scherzinger	3	234	191	43
2008	Scherzinger	4	234	191	43
2008	Scherzinger	5	240	193	47
2008	Mt.Hood	1	240	219	21
2008	Mt.Hood	2	240	223	17
2008	Mt.Hood	3	240	223	17
2008	Mt.Hood	4	240	223	17
2008	Mt.Hood	5	240	226	14
2008	Swiss	1	207	190	17
2008	Swiss	2	207	190	17
2008	Swiss	3	207	190	17
2008	Swiss	4	207	191	16
2008	Swiss	5	207	191	16
2009	Salem	1	236	184	52
2009	Salem	2	236	186	50
2009	Salem	3	228	188	40
2009	Salem	4	236	188	48
2009	Salem	5	238	190	48
2009	Scherzinger	1	228	186	42
2009	Scherzinger	2	228	186	42
2009	Scherzinger	3	231	187	44
2009	Scherzinger	4	238	187	51
2009	Scherzinger	5	228	190	38
2009	Mt.Hood	1	230	202	28
2009	Mt.Hood	2	226	204	22
2009	Mt.Hood	3	226	204	22
2009	Mt.Hood	4	226	207	19
2009	Mt.Hood	5	231	207	24
2009	Swiss	1	206	187	19
2009	Swiss	2	206	189	17
2009	Swiss	3	206	191	15
2009	Swiss	4	206	193	13
2009	Swiss	5	209	194	15

## Sheet: Fecundity
Population	Replication	Number of eggs
Swiss	1	215
Swiss	2	345
Swiss	3	223
Swiss	4	220
Swiss	5	398
Swiss	6	188
Swiss	7	519
Swiss	8	248
Swiss	10	184
Salem	1	100
Salem	2	377
Salem	3	409
Salem	4	645
Salem	5	91
Salem	6	48
Salem	7	200
Salem	8	489
Salem	9	349
Salem	10	104
Scherzinger	1	625
Scherzinger	2	668
Scherzinger	3	618
Scherzinger	4	741
Scherzinger	5	365
Scherzinger	7	608
Scherzinger	8	399
Scherzinger	9	689
Scherzinger	10	671
Mt. Hood	1	139
Mt. Hood	2	380
Mt. Hood	3	417
Mt. Hood	4	430
Mt. Hood	5	172
Mt. Hood	6	541
Mt. Hood	7	307
Mt. Hood	8	574
Mt. Hood	9	268
Mt. Hood	10	350

## Sheet: Body size
Population origin	Population	Replication	Male body size (mm)
home	Scherzinger	1	3.36
home	Scherzinger	2	3.4
home	Scherzinger	3	3.36
home	Scherzinger	4	3.48
home	Scherzinger	5	3.28
home	Scherzinger	6	3.16
home	Scherzinger	7	2.92
home	Scherzinger	8	3.12
home	Scherzinger	9	3.44
home	Scherzinger	10	3.24
home	Scherzinger	11	3.76
home	Scherzinger	12	3.24
home	Scherzinger	13	3.44
home	Scherzinger	14	3.36
home	Scherzinger	15	3.4
home	Scherzinger	16	3.32
home	Scherzinger	17	3.36
home	Scherzinger	18	3.36
home	Scherzinger	19	3.24
home	Scherzinger	20	3.68
home	Scherzinger	21	3.36
home	Scherzinger	22	3.4
home	Scherzinger	23	3.48
home	Scherzinger	24	3.32
home	Scherzinger	25	3.84
home	Scherzinger	26	3.2
home	Scherzinger	27	3.48
home	Scherzinger	28	3.52
home	Scherzinger	29	3.24
home	Scherzinger	30	3
home	Scherzinger	31	3.04
home	Scherzinger	32	3.44
home	Scherzinger	33	3.76
home	Scherzinger	34	3.56
home	Scherzinger	35	3.4
home	Scherzinger	36	3.2
home	Scherzinger	37	3.52
home	Scherzinger	38	3.56
home	Scherzinger	39	3.08
home	Scherzinger	40	3.68
home	Scherzinger	41	3.28
home	Scherzinger	42	3.2
home	Scherzinger	43	3.68
home	Scherzinger	44	3.44
home	Scherzinger	45	3.28
home	Scherzinger	46	3.28
home	Scherzinger	47	3.24
home	Scherzinger	48	3.48
home	Scherzinger	49	3.56
home	Scherzinger	50	3.68
home	Scherzinger	51	3.56
home	Scherzinger	52	3.64
home	Scherzinger	53	3.4
home	Scherzinger	54	3.6
home	Scherzinger	55	3.28
home	Scherzinger	56	3.72
home	Scherzinger	57	3.36
home	Scherzinger	58	3.44
home	Scherzinger	59	3.2
home	Scherzinger	60	3.28
home	Scherzinger	61	3.36
home	Scherzinger	62	3.28
home	Scherzinger	63	3.64
home	Scherzinger	64	3.6
home	Scherzinger	65	3.6
home	Scherzinger	66	3.92
home	Scherzinger	67	3.16
home	Scherzinger	68	3.6
home	Scherzinger	69	3.48
home	Scherzinger	70	3.84
home	Scherzinger	71	3.24
home	Scherzinger	72	3.28
home	Scherzinger	73	3.28
home	Scherzinger	74	3.08
home	Scherzinger	75	3.32
home	Scherzinger	76	3.64
home	Scherzinger	77	3.56
home	Scherzinger	78	3.28
home	Scherzinger	79	3.68
home	Scherzinger	80	3.32
home	Scherzinger	81	3.56
home	Scherzinger	82	3.64
home	Scherzinger	83	3.52
home	Scherzinger	84	3.28
home	Scherzinger	85	3.32
home	Scherzinger	86	3.16
home	Scherzinger	87	3.12
home	Scherzinger	88	3.52
home	Scherzinger	89	3.6
home	Scherzinger	90	3.56
home	Scherzinger	91	3
home	Scherzinger	92	3.52
home	Scherzinger	93	3.08
home	Scherzinger	94	3.56
home	Scherzinger	95	3.08
home	Scherzinger	96	3.4
home	Scherzinger	97	3.44
home	Scherzinger	98	3.28
home	Scherzinger	99	3.2
home	Scherzinger	100	3.36
home	Salem	1	3.4
home	Salem	2	3.52
home	Salem	3	3.32
home	Salem	4	3.52
home	Salem	5	3.52
home	Salem	6	3.52
home	Salem	7	2.84
home	Salem	8	3.56
home	Salem	9	3.36
home	Salem	10	3.56
home	Salem	11	3.4
home	Salem	12	3.44
home	Salem	13	3.04
home	Salem	14	3.2
home	Salem	15	3.44
home	Salem	16	3.36
home	Salem	17	3.44
home	Salem	18	3.28
home	Salem	19	3.52
home	Salem	20	3.48
home	Salem	21	3.32
home	Salem	22	3.68
home	Salem	23	3.4
home	Salem	24	3.28
home	Salem	25	3.44
home	Salem	26	3.2
home	Salem	27	3.6
home	Salem	28	3.32
home	Salem	29	3.52
home	Salem	30	3.28
home	Salem	31	3.28
home	Salem	32	3.56
home	Salem	33	3.28
home	Salem	34	3.64
home	Salem	35	3.48
home	Salem	36	3.72
home	Salem	37	3.44
home	Salem	38	3.4
home	Salem	39	3.44
home	Salem	40	3.56
home	Salem	41	3.28
home	Salem	42	3.36
home	Salem	43	3.24
home	Salem	44	3.48
home	Salem	45	3.68
home	Salem	46	3.64
home	Salem	47	3.48
home	Salem	48	3.04
home	Salem	49	3.44
home	Salem	50	3.8
home	Salem	51	3.8
home	Salem	52	3.72
home	Salem	53	3.44
home	Salem	54	3.52
home	Salem	55	3.68
home	Salem	56	3.36
home	Salem	57	3.52
home	Salem	58	3.52
home	Salem	59	3.32
home	Salem	60	3.2
home	Salem	61	3.56
home	Salem	62	3.24
home	Salem	63	3.52
home	Salem	64	3.56
home	Salem	65	3.6
home	Salem	66	3.6
home	Salem	67	3.36
home	Salem	68	3.32
home	Salem	69	3.52
home	Salem	70	3.88
home	Salem	71	3.48
home	Salem	72	3.36
home	Salem	73	3.6
home	Salem	74	3.48
home	Salem	75	3.16
home	Salem	76	3.4
home	Salem	77	3.44
home	Salem	78	3.36
home	Salem	79	3.48
home	Salem	80	3
home	Salem	81	3.44
home	Salem	82	3.2
home	Salem	83	3
home	Salem	84	3.36
home	Salem	85	3.52
home	Salem	86	3.44
home	Salem	87	3.56
home	Salem	88	3.68
home	Salem	89	3.56
home	Salem	90	3.52
home	Salem	91	3.52
home	Salem	92	3.32
home	Salem	93	3.52
home	Salem	94	3.6
home	Salem	95	3.12
home	Salem	96	3.32
home	Salem	97	3.32
home	Salem	98	3.44
home	Salem	99	3.44
home	Salem	100	3.04
home	Mt. Hood	1	3.28
home	Mt. Hood	2	3.28
home	Mt. Hood	3	2.92
home	Mt. Hood	4	3.44
home	Mt. Hood	5	3.48
home	Mt. Hood	6	3.4
home	Mt. Hood	7	3.28
home	Mt. Hood	8	3.48
home	Mt. Hood	9	3
home	Mt. Hood	10	3
home	Mt. Hood	11	3.28
home	Mt. Hood	12	3.28
home	Mt. Hood	13	3.24
home	Mt. Hood	14	2.84
home	Mt. Hood	15	2.92
home	Mt. Hood	16	3.36
home	Mt. Hood	17	3.32
home	Mt. Hood	18	3.2
home	Mt. Hood	19	3.36
home	Mt. Hood	20	3.4
home	Mt. Hood	21	3.2
home	Mt. Hood	22	3.04
home	Mt. Hood	23	3.36
home	Mt. Hood	24	3.04
home	Mt. Hood	25	2.84
home	Mt. Hood	26	3.32
home	Mt. Hood	27	3.36
home	Mt. Hood	28	3.32
home	Mt. Hood	29	3.28
home	Mt. Hood	30	3.2
home	Mt. Hood	31	3.2
home	Mt. Hood	32	3.04
home	Mt. Hood	33	3.44
home	Mt. Hood	34	3.04
home	Mt. Hood	35	3.08
home	Mt. Hood	36	3.16
home	Mt. Hood	37	3.16
home	Mt. Hood	38	2.92
home	Mt. Hood	39	3.64
home	Mt. Hood	40	3.08
home	Mt. Hood	41	3.04
home	Mt. Hood	42	3.28
home	Mt. Hood	43	3.28
home	Mt. Hood	44	2.92
home	Mt. Hood	45	2.96
home	Mt. Hood	46	3.04
home	Mt. Hood	47	3.28
home	Mt. Hood	48	3
home	Mt. Hood	49	3.24
home	Mt. Hood	50	3.4
home	Mt. Hood	51	3.36
home	Mt. Hood	52	3.56
home	Mt. Hood	53	3.28
home	Mt. Hood	54	3.36
home	Mt. Hood	55	3.2
home	Mt. Hood	56	3.2
home	Mt. Hood	57	3.04
home	Mt. Hood	58	3.16
home	Mt. Hood	59	3.28
home	Mt. Hood	60	3.04
home	Mt. Hood	61	3.28
home	Mt. Hood	62	3.28
home	Mt. Hood	63	2.92
home	Mt. Hood	64	3.08
home	Mt. Hood	65	3.28
home	Mt. Hood	66	3.36
home	Mt. Hood	67	3.28
home	Mt. Hood	68	3.4
home	Mt. Hood	69	3.2
home	Mt. Hood	70	2.96
home	Mt. Hood	71	3.36
home	Mt. Hood	72	3.48
home	Mt. Hood	73	3
home	Mt. Hood	74	3.4
home	Mt. Hood	75	3.44
home	Mt. Hood	76	3.12
home	Mt. Hood	77	2.96
home	Mt. Hood	78	3.28
home	Mt. Hood	79	3.28
home	Mt. Hood	80	3.48
home	Mt. Hood	81	3.52
home	Mt. Hood	82	3.16
home	Mt. Hood	83	3.28
home	Mt. Hood	84	3.2
home	Mt. Hood	85	3.04
home	Mt. Hood	86	3.32
home	Mt. Hood	87	3.16
home	Mt. Hood	88	3.2
home	Mt. Hood	89	3.04
home	Mt. Hood	90	3.12
home	Mt. Hood	91	3.4
home	Mt. Hood	92	3
home	Mt. Hood	93	3.48
home	Mt. Hood	94	3.04
home	Mt. Hood	95	3.32
home	Mt. Hood	96	3.28
home	Mt. Hood	97	3.24
home	Mt. Hood	98	3.28
home	Mt. Hood	99	2.96
home	Mt. Hood	100	3.2
common garden	Swiss	1	3.64
common garden	Swiss	2	3.48
common garden	Swiss	3	3.4
common garden	Swiss	4	3.56
common garden	Swiss	5	3.24
common garden	Swiss	6	3.52
common garden	Swiss	7	3.48
common garden	Swiss	8	3.64
common garden	Swiss	9	3.56
common garden	Swiss	10	3.2
common garden	Swiss	11	3.44
common garden	Swiss	12	3.48
common garden	Swiss	13	3.52
common garden	Swiss	14	3.44
common garden	Swiss	15	3.36
common garden	Swiss	16	3.2
common garden	Swiss	17	3.24
common garden	Swiss	18	3.36
common garden	Swiss	19	3.52
common garden	Swiss	20	3.2
common garden	Swiss	21	3.2
common garden	Swiss	22	3.32
common garden	Swiss	23	3.4
common garden	Swiss	24	3.56
common garden	Swiss	25	3.6
common garden	Swiss	26	3.48
common garden	Swiss	27	3.64
common garden	Swiss	28	3.6
common garden	Swiss	29	3.52
common garden	Swiss	30	3.6
common garden	Swiss	31	3.68
common garden	Swiss	32	3.44
common garden	Swiss	33	3.36
common garden	Swiss	34	3.12
common garden	Swiss	35	3.52
common garden	Swiss	36	3.36
common garden	Swiss	37	3
common garden	Swiss	38	3.12
common garden	Swiss	39	3
common garden	Swiss	40	3.04
common garden	Swiss	41	3.16
common garden	Swiss	42	3.4
common garden	Swiss	43	3.08
common garden	Swiss	44	3.2
common garden	Swiss	45	3.56
common garden	Swiss	46	3.24
common garden	Swiss	47	3.4
common garden	Swiss	48	3.36
common garden	Swiss	49	3.56
common garden	Swiss	50	3.44
common garden	Swiss	51	3.36
common garden	Swiss	52	3.44
common garden	Swiss	53	3.36
common garden	Swiss	54	3.16
common garden	Swiss	55	3.48
common garden	Swiss	56	3.32
common garden	Swiss	57	3.36
common garden	Swiss	58	3
common garden	Swiss	59	3.48
common garden	Swiss	60	3.6
common garden	Swiss	61	3.28
common garden	Swiss	62	3.6
common garden	Swiss	63	3.56
common garden	Swiss	64	3.64
common garden	Swiss	65	3.72
common garden	Swiss	66	3.64
common garden	Swiss	67	3.32
common garden	Swiss	68	3.52
common garden	Swiss	69	3.52
common garden	Swiss	70	3.52
common garden	Swiss	71	3.44
common garden	Swiss	72	3.44
common garden	Swiss	73	3.68
common garden	Swiss	74	3.52
common garden	Swiss	75	3.4
common garden	Swiss	76	3.32
common garden	Swiss	77	3.72
common garden	Swiss	78	3.48
common garden	Swiss	79	3.28
common garden	Swiss	80	3.44
common garden	Swiss	81	3.64
common garden	Swiss	82	3.4
common garden	Swiss	83	3.6
common garden	Swiss	84	3.6
common garden	Swiss	85	3.36
common garden	Swiss	86	3.6
common garden	Swiss	87	3.4
common garden	Swiss	88	3.56
common garden	Swiss	89	3.52
common garden	Swiss	90	3.44
common garden	Swiss	91	3.44
common garden	Swiss	92	3.56
common garden	Swiss	93	3.44
common garden	Swiss	94	3.72
common garden	Swiss	95	3.36
common garden	Swiss	96	3.48
common garden	Swiss	97	3.52
common garden	Swiss	98	3.48
common garden	Swiss	99	3.56
common garden	Swiss	100	3.56
common garden	Mt. Hood	1	3.32
common garden	Mt. Hood	2	3.24
common garden	Mt. Hood	3	3.16
common garden	Mt. Hood	4	3.6
common garden	Mt. Hood	5	3.16
common garden	Mt. Hood	6	3.2
common garden	Mt. Hood	7	3.56
common garden	Mt. Hood	8	3.24
common garden	Mt. Hood	9	3.4
common garden	Mt. Hood	10	3.2
common garden	Mt. Hood	11	3
common garden	Mt. Hood	12	2.96
common garden	Mt. Hood	13	3.36
common garden	Mt. Hood	14	3.2
common garden	Mt. Hood	15	3.16
common garden	Mt. Hood	16	3.48
common garden	Mt. Hood	17	3.48
common garden	Mt. Hood	18	3.2
common garden	Mt. Hood	19	3.44
common garden	Mt. Hood	20	3.28
common garden	Mt. Hood	21	3.56
common garden	Mt. Hood	22	3.36
common garden	Mt. Hood	23	2.88
common garden	Mt. Hood	24	3.24
common garden	Mt. Hood	25	3.72
common garden	Mt. Hood	26	3.28
common garden	Mt. Hood	27	3.32
common garden	Mt. Hood	28	3.24
common garden	Mt. Hood	29	3.28
common garden	Mt. Hood	30	3
common garden	Mt. Hood	31	3.12
common garden	Mt. Hood	32	3.32
common garden	Mt. Hood	33	3.12
common garden	Mt. Hood	34	3.2
common garden	Mt. Hood	35	3.2
common garden	Mt. Hood	36	3.16
common garden	Mt. Hood	37	3.36
common garden	Mt. Hood	38	3.24
common garden	Mt. Hood	39	3.32
common garden	Mt. Hood	40	3.48
common garden	Mt. Hood	41	3.4
common garden	Mt. Hood	42	3.32
common garden	Mt. Hood	43	3.32
common garden	Mt. Hood	44	3.32
common garden	Mt. Hood	45	3.2
common garden	Mt. Hood	46	3.28
common garden	Mt. Hood	47	3.2
common garden	Mt. Hood	48	3.12
common garden	Mt. Hood	49	3.24
common garden	Mt. Hood	50	3.12
common garden	Scherzinger	1	3.32
common garden	Scherzinger	2	3.6
common garden	Scherzinger	3	3.24
common garden	Scherzinger	4	3.48
common garden	Scherzinger	5	3.28
common garden	Scherzinger	6	3.36
common garden	Scherzinger	7	3.52
common garden	Scherzinger	8	3.36
common garden	Scherzinger	9	3.44
common garden	Scherzinger	10	3.32
common garden	Scherzinger	11	3.4
common garden	Scherzinger	12	3.24
common garden	Scherzinger	13	3.28
common garden	Scherzinger	14	3.28
common garden	Scherzinger	15	3.36
common garden	Scherzinger	16	3.28
common garden	Scherzinger	17	3.36
common garden	Scherzinger	18	3.72
common garden	Scherzinger	19	3.28
common garden	Scherzinger	20	3.4
common garden	Scherzinger	21	3.32
common garden	Scherzinger	22	3.48
common garden	Scherzinger	23	3.52
common garden	Scherzinger	24	3.2
common garden	Scherzinger	25	3.32
common garden	Scherzinger	26	3.52
common garden	Scherzinger	27	3.4
common garden	Scherzinger	28	3.56
common garden	Scherzinger	29	3.32
common garden	Scherzinger	30	3.36
common garden	Scherzinger	31	3.28
common garden	Scherzinger	32	3.32
common garden	Scherzinger	33	3.36
common garden	Scherzinger	34	3.2
common garden	Scherzinger	35	3.56
common garden	Scherzinger	36	3.2
common garden	Scherzinger	37	3.48
common garden	Scherzinger	38	3.32
common garden	Scherzinger	39	3.4
common garden	Scherzinger	40	3.64
common garden	Scherzinger	41	3.08
common garden	Scherzinger	42	3.68
common garden	Scherzinger	43	3.28
common garden	Scherzinger	44	3.36
common garden	Scherzinger	45	3.16
common garden	Scherzinger	46	3.2
common garden	Scherzinger	47	3.36
common garden	Scherzinger	48	3.32
common garden	Scherzinger	49	3.36
common garden	Scherzinger	50	3.44
common garden	Salem	1	3.36
common garden	Salem	2	3.36
common garden	Salem	3	3.48
common garden	Salem	4	3.4
common garden	Salem	5	3.44
common garden	Salem	6	3.6
common garden	Salem	7	3.6
common garden	Salem	8	3.28
common garden	Salem	9	3.36
common garden	Salem	10	3.6
common garden	Salem	11	3.36
common garden	Salem	12	3.28
common garden	Salem	13	3.2
common garden	Salem	14	3.6
common garden	Salem	15	3.44
common garden	Salem	16	3.52
common garden	Salem	17	3.52
common garden	Salem	18	3.56
common garden	Salem	19	3.68
common garden	Salem	20	3.32
common garden	Salem	21	3.48
common garden	Salem	22	3.52
common garden	Salem	23	3.44
common garden	Salem	24	3.36
common garden	Salem	25	3.32
common garden	Salem	26	3.44
common garden	Salem	27	3.4
common garden	Salem	28	3.36
common garden	Salem	29	3.4
common garden	Salem	30	3.36
common garden	Salem	31	3.2
common garden	Salem	32	3.56
common garden	Salem	33	3.72
common garden	Salem	34	3.56
common garden	Salem	35	3.16
common garden	Salem	36	3.44
common garden	Salem	37	3.12
common garden	Salem	38	3.28
common garden	Salem	39	3.72
common garden	Salem	40	3.48
common garden	Salem	41	3.28
common garden	Salem	42	3.4
common garden	Salem	43	3.24
common garden	Salem	44	3.44
common garden	Salem	45	3.52
common garden	Salem	46	3.36
common garden	Salem	47	3.48
common garden	Salem	48	3.4
common garden	Salem	49	3.36
common garden	Salem	50	3.36

## Sheet: Elytra size
Population	Replication	Elytra size (mm)	Body size (mm)
Mt. Hood	1	2.4	3.04
Mt. Hood	2	2.44	3
Mt. Hood	3	2.36	2.88
Mt. Hood	4	2.48	3.04
Mt. Hood	5	2.44	3
Mt. Hood	6	2.52	3
Mt. Hood	7	2.44	2.96
Mt. Hood	8	2.6	3.08
Mt. Hood	9	2.36	3
Mt. Hood	10	2.64	3.16
Mt. Hood	11	2.64	3.12
Mt. Hood	12	2.4	2.92
Mt. Hood	13	2.48	2.92
Mt. Hood	14	2.32	2.88
Mt. Hood	15	2.48	3.12
Mt. Hood	16	2.48	3.08
Mt. Hood	17	2.32	2.88
Mt. Hood	18	2.44	2.96
Mt. Hood	19	2.4	2.8
Mt. Hood	20	2.44	3
Mt. Hood	21	2.48	3.04
Mt. Hood	22	2.44	3
Mt. Hood	23	2.36	3
Mt. Hood	24	2.56	3.04
Mt. Hood	25	2.36	3
Salem	1	2.44	3.04
Salem	2	2.36	3.08
Salem	3	2.8	3.52
Salem	4	2.56	3.08
Salem	5	2.32	2.92
Salem	6	2.44	3.04
Salem	7	2.32	2.76
Salem	8	2.48	3.08
Salem	9	2.4	3.12
Salem	10	2.44	3.12
Salem	11	2.4	3.12
Salem	12	2.44	3
Salem	13	2.64	3.24
Salem	14	2.44	3
Salem	15	2.52	3.2
Salem	16	2.52	3.16
Salem	17	2.2	2.84
Salem	18	2.48	3.08
Salem	19	2.6	3.08
Salem	20	2.56	3.16
Salem	21	2.32	3.08
Salem	22	2.68	3.24
Salem	23	2.28	2.88
Salem	24	2.56	3.12
Salem	25	2.48	3.08
Swiss	1	2.48	3.16
Swiss	2	2.48	3.08
Swiss	3	2.6	3.32
Swiss	4	2.56	3.08
Swiss	5	2.6	3.24
Swiss	6	2.76	3.4
Swiss	7	2.56	3.12
Swiss	8	2.44	2.96
Swiss	9	2.4	3.12
Swiss	10	2.72	3.4
Swiss	11	2.48	3.04
Swiss	12	2.44	3
Swiss	13	2.32	2.84
Swiss	14	2.56	3.04
Swiss	15	2.52	3.04
Swiss	16	2.52	3.16
Swiss	17	2.56	3.2
Swiss	18	2.4	2.96
Swiss	19	2.44	3
Swiss	20	2.56	3.2
Swiss	21	2.44	3
Swiss	22	2.48	3.08
Swiss	23	2.56	3.08
Swiss	24	2.52	3.04
Swiss	25	2.52	3.08
Scherzinger	1	2.6	3.2
Scherzinger	2	2.44	3.08
Scherzinger	3	2.4	2.96
Scherzinger	4	2.44	3.12
Scherzinger	5	2.48	3.08
Scherzinger	6	2.48	3.08
Scherzinger	7	2.64	3.24
Scherzinger	8	2.44	3
Scherzinger	9	2.6	3.2
Scherzinger	10	2.48	3.12
Scherzinger	11	2.68	3.4
Scherzinger	12	2.4	2.96
Scherzinger	13	2.6	3.28
Scherzinger	14	2.52	3.16
Scherzinger	15	2.4	2.92
Scherzinger	16	2.6	3.16
Scherzinger	17	2.56	3.08
Scherzinger	18	2.44	3
Scherzinger	19	2.44	3.16
Scherzinger	20	2.56	3.16
Scherzinger	21	2.48	2.96
Scherzinger	22	2.48	3.08
Scherzinger	23	2.6	3.2
Scherzinger	24	2.44	3.08
Scherzinger	25	2.52	3.12

## Sheet: PerformanceLowVsHigh_elevation
Time of data collection	Population	Number of larvae	Test site (L= low Salem; H=high Mt. Hood)	Collection site (L= low; H=high)
Fall 2007	Salem	7	L	L
Fall 2007	Salem	11	L	L
Fall 2007	Salem	14	L	L
Fall 2007	Salem	30	L	L
Fall 2007	Scherzinger	5	L	L
Fall 2007	Scherzinger	71	L	L
Fall 2007	Scherzinger	12	L	L
Fall 2007	Scherzinger	7	L	L
Fall 2007	Mt. Hood	11	L	H
Fall 2007	Mt. Hood	68	L	H
Fall 2007	Mt. Hood	20	L	H
Fall 2007	Mt. Hood	95	L	H
Fall 2007	Swiss	0	L	H
Fall 2007	Swiss	0	L	H
Fall 2007	Swiss	1	L	H
Fall 2007	Swiss	0	L	H
Summer 2008	Salem	15	H	L
Summer 2008	Salem	2	H	L
Summer 2008	Salem	6	H	L
Summer 2008	Salem	4	H	L
Summer 2008	Salem	2	H	L
Summer 2008	Salem	1	H	L
Summer 2008	Scherzinger	0	H	L
Summer 2008	Scherzinger	0	H	L
Summer 2008	Mt. Hood	29	H	H
Summer 2008	Mt. Hood	22	H	H
Summer 2008	Mt. Hood	4	H	H
Summer 2008	Mt. Hood	62	H	H
Summer 2008	Swiss	98	H	H
Summer 2008	Swiss	15	H	H
Summer 2008	Swiss	22	H	H
Summer 2008	Swiss	92	H	H
Summer 2008	Swiss	81	H	H

## Sheet: Moscow_2008 spring_Larvalstages
Plant id	Block	Population	1st instar larvae	2nd instar larvae	3rd instar larvae	Total
7	2	Swiss	12	61	17	90
32	4	Swiss	0	1	9	10
27	1	Swiss	6	101	0	107
8	3	Swiss	10	34	5	49
10	4	Swiss	0	1	17	18
31	2	Swiss	5	13	3	21
30	3	Swiss	16	48	11	75
16	1	Swiss	0	18	58	76
29	3	Scherzinger	104	20	0	124
8	1	Scherzinger	7	26	6	39
3	4	Scherzinger	14	32	3	49
5	3	Scherzinger	12	12	0	24
30	2	Scherzinger	3	18	0	21
1	2	Scherzinger	50	12	0	62
14	1	Scherzinger	29	33	1	63
17	4	Scherzinger	10	52	9	71
19	1	Mt. Hood	4	20	9	33
16	3	Mt. Hood	13	36	0	49
24	2	Mt. Hood	19	19	5	43
12	3	Mt. Hood	9	58	1	68
2	2	Mt. Hood	14	153	58	225
22	1	Mt. Hood	9	59	30	98
9	4	Mt. Hood	11	36	0	47
27	4	Mt. Hood	64	13	0	77
20	1	Salem	16	11	0	27
2	4	Salem	129	76	0	205
21	2	Salem	26	22	0	48
10	2	Salem	60	88	2	150
27	3	Salem	62	26	0	88
15	3	Salem	113	12	0	125
31	1	Salem	50	94	6	150
26	4	Salem	17	72	11	100

## Sheet: Moscow_2008summer_adultnumbers
Population	Block	Number of adults emerging
Swiss	1	120
Scherzinger	1	350
Swiss	1	66
Swiss	1	31
Salem	1	165
Mt. Hood	1	151
Scherzinger	1	178
Salem	1	115
Mt. Hood	1	96
Scherzinger	2	151
Salem	2	110
Scherzinger	2	53
Swiss	2	32
Swiss	2	201
Salem	2	108
Salem	2	160
Salem	2	96
Mt. Hood	2	121
Swiss	3	178
Mt. Hood	3	79
Mt. Hood	3	96
Salem	3	175
Swiss	3	95
Swiss	3	140
Scherzinger	3	185
Scherzinger	3	90
Salem	3	282
Swiss	3	72
Scherzinger	3	83
Scherzinger	3	82
Salem	3	105
Salem	3	177
Swiss	4	107
Swiss	4	178
Mt. Hood	4	226
Swiss	4	97
Salem	4	43
Mt. Hood	4	113
Scherzinger	4	92
Salem	4	234
Mt. Hood	4	211

## Sheet: Biomass
Time of data collection	site	block	Population	Number of larvae	Above_ground biomass (gram)	Below_ground biomass (gram)
Fall 2007	Salem	1	Salem	7	28.11	29.37
Fall 2007	Salem	2	Salem	11	10.36	19.83
Fall 2007	Salem	3	Salem	14	31.39	29.16
Fall 2007	Salem	4	Salem	30	6.48	21.63
Fall 2007	Salem	1	Sherz	5	9.6	18.27
Fall 2007	Salem	2	Sherz	71	10.36	23.01
Fall 2007	Salem	3	Sherz	12	5.62	19.51
Fall 2007	Salem	4	Sherz	7	5.79	3.98
Fall 2007	Salem	1	Mt. Hood	11	35.74	26.88
Fall 2007	Salem	2	Mt. Hood	68	32.53	20.78
Fall 2007	Salem	3	Mt. Hood	20	11.67	16.94
Fall 2007	Salem	4	Mt. Hood	95	16.29	27.72
Fall 2007	Mt. Hood	1	Salem	1	5.83	6.69
Fall 2007	Mt. Hood	2	Salem	0	7.62	9.98
Fall 2007	Mt. Hood	3	Salem	0	11.9	13.47
Fall 2007	Mt. Hood	4	Salem	0	8.89	11.01
Fall 2007	Mt. Hood	1	Sherz	0	5.12	8.34
Fall 2007	Mt. Hood	2	Sherz	0	12.21	20.77
Fall 2007	Mt. Hood	3	Sherz	2	14.61	17.07
Fall 2007	Mt. Hood	4	Sherz	0	14.01	15.48
Fall 2007	Mt. Hood	1	Mt. Hood	3	5.5	5.24
Fall 2007	Mt. Hood	2	Mt. Hood	4	2.56	6.51
Fall 2007	Mt. Hood	3	Mt. Hood	1	5.64	7.94
Fall 2007	Moscow	1	Salem	0	26.44	13.81
Fall 2007	Moscow	2	Salem	10	1.1	2.57
Fall 2007	Moscow	3	Salem	0	33.7	18.1
Fall 2007	Moscow	4	Salem	15	24.33	13.62
Fall 2007	Moscow	1	Sherz	0	3.95	5.28
Fall 2007	Moscow	2	Sherz	0	11.57	9.25
Fall 2007	Moscow	3	Sherz	0	25.19	17.72
Fall 2007	Moscow	4	Sherz	0	16.77	15.06
Fall 2007	Moscow	1	Mt. Hood	17	24.11	17.43
Fall 2007	Moscow	2	Mt. Hood	2	20.8	7.01
Fall 2007	Moscow	3	Mt. Hood	8	47.54	21.89
Fall 2007	Moscow	4	Mt. Hood	0	30.13	17.6
Spring 2008	Moscow	2	Swiss	90	6.83	17.94
Spring 2008	Moscow	4	Swiss	10	5.3	5.98
Spring 2008	Moscow	1	Swiss	107	8.74	6.57
Spring 2008	Moscow	3	Swiss	49	6.48	9.17
Spring 2008	Moscow	4	Swiss	18	10.6	14.03
Spring 2008	Moscow	2	Swiss	21	6.37	7.46
Spring 2008	Moscow	3	Swiss	75	9.3	9.88
Spring 2008	Moscow	1	Swiss	76	3.67	7.28
Spring 2008	Moscow	3	Scherzinger	124	11.43	14.06
Spring 2008	Moscow	1	Scherzinger	39	6.42	14.83
Spring 2008	Moscow	4	Scherzinger	49	9.54	11.43
Spring 2008	Moscow	3	Scherzinger	24	17.82	14.46
Spring 2008	Moscow	2	Scherzinger	21	18.48	17.36
Spring 2008	Moscow	2	Scherzinger	62	9.37	8.47
Spring 2008	Moscow	1	Scherzinger	63	16.53	16.56
Spring 2008	Moscow	4	Scherzinger	71	7.41	17.57
Spring 2008	Moscow	1	Mt. Hood	33	5.95	5.82
Spring 2008	Moscow	3	Mt. Hood	49	6.81	7.89
Spring 2008	Moscow	2	Mt. Hood	43	2.76	1.51
Spring 2008	Moscow	3	Mt. Hood	68	5.78	4.98
Spring 2008	Moscow	2	Mt. Hood	225	6.93	8.61
Spring 2008	Moscow	1	Mt. Hood	98	1.98	8.68
Spring 2008	Moscow	4	Mt. Hood	47	13.25	16.89
Spring 2008	Moscow	4	Mt. Hood	77	8.13	7.58
Spring 2008	Moscow	1	Salem	27	15.38	13.33
Spring 2008	Moscow	4	Salem	205	12.11	11.13
Spring 2008	Moscow	2	Salem	48	10.43	9.67
Spring 2008	Moscow	2	Salem	150	12.46	11.82
Spring 2008	Moscow	3	Salem	88	13.47	9.53
Spring 2008	Moscow	3	Salem	125	14.96	16.61
Spring 2008	Moscow	1	Salem	150	15.79	16.83
Spring 2008	Moscow	4	Salem	100	12.49	18.17
Summer 2008	Mt. Hood	NA	Swiss	22	5.43	7.62
Summer 2008	Mt. Hood	NA	Swiss	92	6.65	7.45
Summer 2008	Mt. Hood	NA	Swiss	81	7.83	8.57
Summer 2008	Mt. Hood	NA	Swiss	15	5.73	3.42
Summer 2008	Mt. Hood	NA	Swiss	98	3.82	2.18
Summer 2008	Mt. Hood	NA	Scherzinger	0	4.31	7.86
Summer 2008	Mt. Hood	NA	Scherzinger	0	4.79	3.95
Summer 2008	Mt. Hood	NA	Mt. Hood	29	7.9	11.49
Summer 2008	Mt. Hood	NA	Mt. Hood	62	2.98	5.68
Summer 2008	Mt. Hood	NA	Mt. Hood	4	4.89	6.7
Summer 2008	Mt. Hood	NA	Mt. Hood	22	7.32	8.65
Summer 2008	Mt. Hood	NA	Salem	4	6.87	7.47
Summer 2008	Mt. Hood	NA	Salem	2	3.25	4.81
Summer 2008	Mt. Hood	NA	Salem	1	9.43	9.87
Summer 2008	Mt. Hood	NA	Salem	2	3.65	5.87
Summer 2008	Mt. Hood	NA	Salem	15	6.73	8.57
Summer 2008	Mt. Hood	NA	Salem	6	7.12	5.87
